# Supplementary material for: Machine Learning for Predicting the Low Risk of Postoperative Pancreatic Fistula After Pancreaticoduodenectomy: Toward a Dynamic and Personalized Postoperative Management Strategy
Source: Cancers (Basel). 2025 May 31;17(11):1846. doi: 10.3390/cancers17111846 (PMC12153646; doi:10.3390/cancers17111846)
Supplement: Supplementary file 1 [file cancers-17-01846-s001.zip]

Archive with 1 entries (1 files):
- cancers-3651399-supplementary.pdf
